# Supplementary material for: Efficacy and safety of quadriceps tendon autograft versus bone–patellar tendon–bone and hamstring tendon autografts for anterior cruciate ligament reconstruction: a systematic review and meta-analysis
Source: J Orthop Traumatol. 2024 Dec 18;25:65. doi: 10.1186/s10195-024-00801-2 (PMC11656020; doi:10.1186/s10195-024-00801-2)
Supplement: Supplementary file 2 [file 10195_2024_801_MOESM2_ESM.xlsx]

## Sheet: Sheet1
study	event	nevent	cevent	cnevent	graft failure
Gorschewsky [29]	2	122	5	131	QT versus BPTB
Geib [31]	11	180	2	28	QT versus BPTB
Lund [36]	0	26	1	24	QT versus BPTB
Cavaignac [39]	1	43	2	37	QT versus HT
Runer [40]	0	40	1	39	QT versus HT
Martin-Alguacil [41]	1	25	3	22	QT versus HT
Todor [43]	1	38	0	33	QT versus HT
Pennock [44]	1	26	12	44	QT versus HT
Perez [45]	0	28	1	21	QT versus BPTB
Runer [47]	6	211	32	626	QT versus HT
Hogan [49]	2	37	6	74	QT versus BPTB
study	event	nevent	cevent	cnevent	graft failure	intervention
Gorschewsky [29]	2	122	5	131	QT versus BPTB	retrospective
Geib [31]	11	180	2	28	QT versus BPTB	retrospective
Lund [36]	0	26	1	24	QT versus BPTB	prospective
Perez [45]	0	28	1	21	QT versus BPTB	retrospective
Hogan [49]	2	37	6	74	QT versus BPTB	retrospective
study	event	nevent	cevent	cnevent	graft failure	intervention
Cavaignac [39]	1	43	2	37	QT versus HT	retrospective
Runer [40]	0	40	1	39	QT versus HT	prospective
Martin-Alguacil [41]	1	25	3	22	QT versus HT	prospective
Todor [43]	1	38	0	33	QT versus HT	retrospective
Pennock [44]	1	26	12	44	QT versus HT	retrospective
Runer [47]	6	211	32	626	QT versus HT	prospective
study	event	nevent	cevent	cnevent	donor site pain
Gorschewsky [29]	19	105	69	67	QT versus BPTB
Han [30]	4	68	25	47	QT versus BPTB
Geib [31]	9	189	8	22	QT versus BPTB
Kim [32]	1	28	6	26	QT versus BPTB
Kim [33]	4	17	13	14	QT versus BPTB
Lund [36]	0	26	8	17	QT versus BPTB
Haner [37]	7	18	11	15	QT versus HT
study	event	nevent	cevent	cnevent	donor site pain	intervention
Gorschewsky [29]	19	105	69	67	QT versus BPTB	retrospective
Han [30]	4	68	25	47	QT versus BPTB	retrospective
Geib [31]	9	189	8	22	QT versus BPTB	retrospective
Kim [32]	1	28	6	26	QT versus BPTB	retrospective
Kim [33]	4	17	13	14	QT versus BPTB	retrospective
Lund [36]	0	26	8	17	QT versus BPTB	prospective
study	event	nevent	cevent	cnevent	donor site pain	intervention
Haner [37]	7	18	11	15	QT versus HT	prospective
study	event	nevent	cevent	cnevent	IKDC A or B
Gorschewsky [29]	103	21	132	4	QT versus BPTB
Han [30]	66	6	68	4	QT versus BPTB
Kim [33]	18	3	23	4	QT versus BPTB
Kim [35]	77	12	138	20	QT versus BPTB
Kim [35]	77	12	37	4	QT versus HT
Kim [35]	39	14	52	17	QT versus BPTB
Kim [35]	39	14	16	8	QT versus HT
Haner [37]	18	7	16	10	QT versus HT
study	event	nevent	cevent	cnevent	IKDC A or B	intervention
Gorschewsky [29]	103	21	132	4	QT versus BPTB	retrospective
Han [30]	66	6	68	4	QT versus BPTB	retrospective
Kim [33]	18	3	23	4	QT versus BPTB	retrospective
Kim [35]	77	12	138	20	QT versus BPTB	retrospective
Kim [35]	39	14	52	17	QT versus BPTB	retrospective
study	event	nevent	cevent	cnevent	IKDC A or B	intervention
Kim [35]	77	12	37	4	QT versus HT	retrospective
Kim [35]	39	14	16	8	QT versus HT	retrospective
Haner [37]	18	7	16	10	QT versus HT	prospective
study	event	nevent	cevent	cnevent	Subjective satisfaction	intervention
Gorschewsky [29]	119	5	129	7	QT versus BPTB	retrospective
Kim [33]	19	2	25	2	QT versus BPTB	retrospective
study	m1	s1	n1	m2	s2	n2	Lysholm-score
Gorschewsky [29]	94	9	124	95	7	136	QT versus BPTB
Kim [32]	91.1	6.8	29	89.4	7.3	32	QT versus BPTB
Kim [35]	89.53	5.88	89	90.54	6.52	158	QT versus BPTB
Kim [35]	89.53	5.88	89	91.63	5.98	41	QT versus HT
Kim [35]	85.7	6.64	53	86.01	7.1	69	QT versus BPTB
Kim [35]	85.7	6.64	53	82.25	5.91	24	QT versus HT
Lee [38]	92.1	8.7	48	88.4	11.9	48	QT versus HT
Cavaignac [39]	89	6.9	44	83.1	5.3	39	QT versus HT
Runer [40]	93.4	7.5	40	93.4	8.7	40	QT versus HT
Hunnicutt [42]	85	5.9	15	86	5.5	15	QT versus BPTB
Todor [43]	89.2	9.97	39	91.33	6.65	33	QT versus HT
Pennock [44]	96	8	27	94	6	56	QT versus HT
Perez [45]	95	9	28	95	13	22	QT versus BPTB
Vilchez-Cavazos [46]	95	5	14	98	8	14	QT versus HT
Runer [47]	86	22.3	114	89.4	16.4	365	QT versus HT
Aslam [48]	86.04	3.1	35	86.9	3.89	35	QT versus HT
study	m1	s1	n1	m2	s2	n2	Lysholm-score	intervention
Gorschewsky [29]	94	9	124	95	7	136	QT versus BPTB	retrospective
Kim [32]	91.1	6.8	29	89.4	7.3	32	QT versus BPTB	retrospective
Kim [35]	89.53	5.88	89	90.54	6.52	158	QT versus BPTB	retrospective
Kim [35]	85.7	6.64	53	86.01	7.1	69	QT versus BPTB	retrospective
Hunnicutt [42]	85	5.9	15	86	5.5	15	QT versus BPTB	retrospective
Perez [45]	95	9	28	95	13	22	QT versus BPTB	retrospective
study	m1	s1	n1	m2	s2	n2	Lysholm-score	intervention
Kim [35]	89.53	5.88	89	91.63	5.98	41	QT versus HT	retrospective
Kim [35]	85.7	6.64	53	82.25	5.91	24	QT versus HT	retrospective
Lee [38]	92.1	8.7	48	88.4	11.9	48	QT versus HT	retrospective
Cavaignac [39]	89	6.9	44	83.1	5.3	39	QT versus HT	retrospective
Runer [40]	93.4	7.5	40	93.4	8.7	40	QT versus HT	prospective
Todor [43]	89.2	9.97	39	91.33	6.65	33	QT versus HT	retrospective
Pennock [44]	96	8	27	94	6	56	QT versus HT	retrospective
Vilchez-Cavazos [46]	95	5	14	98	8	14	QT versus HT	prospective
Runer [47]	86	22.3	114	89.4	16.4	365	QT versus HT	prospective
Aslam [48]	86.04	3.1	35	86.9	3.89	35	QT versus HT	retrospective
study	event	nevent	cevent	cnevent	good Lysholm-score	intervention
Gorschewsky [29]	81	43	90	46	QT versus BPTB	retrospective
Sofu [34]	20	3	21	0	QT versus HT	retrospective
study	event	nevent	cevent	cnevent	moderate to severe symptoms for sports and work	intervention
Han [30]	6	66	28	44	QT versus BPTB	retrospective
Lee [38]	5	43	4	44	QT versus HT	retrospective
study	event	nevent	cevent	cnevent	Side-to-side difference >3
Han [30]	24	48	20	52	QT versus BPTB
Geib [31]	21	170	10	20	QT versus BPTB
Kim [32]	6	23	19	13	QT versus BPTB
Kim [33]	9	12	9	18	QT versus BPTB
Kim [35]	15	74	24	134	QT versus BPTB
Kim [35]	15	74	7	34	QT versus HT
Kim [35]	15	38	16	53	QT versus BPTB
Kim [35]	15	38	9	15	QT versus HT
Lund [36]	6	20	6	19	QT versus BPTB
study	event	nevent	cevent	cnevent	Side-to-side difference >3	intervention
Han [30]	24	48	20	52	QT versus BPTB	retrospective
Geib [31]	21	170	10	20	QT versus BPTB	retrospective
Kim [32]	6	23	19	13	QT versus BPTB	retrospective
Kim [33]	9	12	9	18	QT versus BPTB	retrospective
Kim [35]	15	74	24	134	QT versus BPTB	retrospective
Kim [35]	15	38	16	53	QT versus BPTB	retrospective
Lund [36]	6	20	6	19	QT versus BPTB	prospective
study	event	nevent	cevent	cnevent	Side-to-side difference >3	intervention
Kim [35]	15	74	7	34	QT versus HT	retrospective
Kim [35]	15	38	9	15	QT versus HT	retrospective
study	m1	s1	n1	m2	s2	n2	Side-to-side difference
Kim [32]	2.03	1.11	29	3.37	1.76	32	QT versus BPTB
Kim [33]	2.79	1.32	21	2.73	1.45	27	QT versus BPTB
Kim [35]	2.13	1.17	89	2.08	1.08	158	QT versus BPTB
Kim [35]	2.13	1.17	89	2.32	1.05	41	QT versus HT
Kim [35]	2.74	1.46	53	2.65	1.31	69	QT versus BPTB
Kim [35]	2.74	1.46	53	3.28	1.26	24	QT versus HT
Lund [36]	1.1	1.4	26	0.8	1.7	25	QT versus BPTB
Haner [37]	2	1.2	25	3	2.9	26	QT versus HT
Lee [38]	2.1	1.9	48	1.9	1.8	48	QT versus HT
Cavaignac [39]	1.1	0.9	44	3.1	1.3	39	QT versus HT
Todor [43]	0.43	1.68	39	1.33	1.65	33	QT versus HT
study	m1	s1	n1	m2	s2	n2	Side-to-side difference	intervention
Kim [32]	2.03	1.11	29	3.37	1.76	32	QT versus BPTB	retrospective
Kim [33]	2.79	1.32	21	2.73	1.45	27	QT versus BPTB	retrospective
Kim [35]	2.13	1.17	89	2.08	1.08	158	QT versus BPTB	retrospective
Kim [35]	2.74	1.46	53	2.65	1.31	69	QT versus BPTB	retrospective
Lund [36]	1.1	1.4	26	0.8	1.7	25	QT versus BPTB	prospective
study	m1	s1	n1	m2	s2	n2	Side-to-side difference	intervention
Kim [35]	2.13	1.17	89	2.32	1.05	41	QT versus HT	retrospective
Kim [35]	2.74	1.46	53	3.28	1.26	24	QT versus HT	retrospective
Haner [37]	2	1.2	25	3	2.9	26	QT versus HT	prospective
Lee [38]	2.1	1.9	48	1.9	1.8	48	QT versus HT	retrospective
Cavaignac [39]	1.1	0.9	44	3.1	1.3	39	QT versus HT	retrospective
Todor [43]	0.43	1.68	39	1.33	1.65	33	QT versus HT	retrospective
study	event	nevent	cevent	cnevent	Pivot-shift grade 0
Kim [32]	29	0	29	3	QT versus BPTB
Kim [33]	17	4	24	3	QT versus BPTB
Kim [35]	76	13	137	21	QT versus BPTB
Kim [35]	76	13	36	5	QT versus HT
Kim [35]	41	12	56	13	QT versus BPTB
Kim [35]	41	12	17	7	QT versus HT
Lund [36]	22	4	9	16	QT versus BPTB
Lee [38]	32	16	35	13	QT versus HT
Cavaignac [39]	41	3	25	14	QT versus HT
study	event	nevent	cevent	cnevent	Pivot-shift grade 0	intervention
Kim [32]	29	0	29	3	QT versus BPTB	retrospective
Kim [33]	17	4	24	3	QT versus BPTB	retrospective
Kim [35]	76	13	137	21	QT versus BPTB	retrospective
Kim [35]	41	12	56	13	QT versus BPTB	retrospective
Lund [36]	22	4	9	16	QT versus BPTB	prospective
study	event	nevent	cevent	cnevent	Pivot-shift grade 0	intervention
Kim [35]	76	13	36	5	QT versus HT	retrospective
Kim [35]	41	12	17	7	QT versus HT	retrospective
Lee [38]	32	16	35	13	QT versus HT	retrospective
Cavaignac [39]	41	3	25	14	QT versus HT	retrospective
study	event	nevent	cevent	cnevent	Lachman grade 0
Kim [32]	20	9	12	20	QT versus BPTB
Kim [33]	17	4	23	4	QT versus BPTB
Kim [35]	74	15	134	24	QT versus BPTB
Kim [35]	74	15	34	7	QT versus HT
Kim [35]	38	15	53	16	QT versus BPTB
Kim [35]	38	15	15	9	QT versus HT
Lee [38]	32	16	34	14	QT versus HT
Cavaignac [39]	41	3	18	21	QT versus HT
study	event	nevent	cevent	cnevent	Lachman grade 0	intervention
Kim [32]	20	9	12	20	QT versus BPTB	retrospective
Kim [33]	17	4	23	4	QT versus BPTB	retrospective
Kim [35]	74	15	134	24	QT versus BPTB	retrospective
Kim [35]	38	15	53	16	QT versus BPTB	retrospective
study	event	nevent	cevent	cnevent	Lachman grade 0	intervention
Kim [35]	74	15	34	7	QT versus HT	retrospective
Kim [35]	38	15	15	9	QT versus HT	retrospective
Lee [38]	32	16	34	14	QT versus HT	retrospective
Cavaignac [39]	41	3	18	21	QT versus HT	retrospective
